# Supplementary material for: Single-cell transcriptomes identify human islet cell signatures and reveal cell-type–specific expression changes in type 2 diabetes
Source: Genome Res. 2017 Feb;27(2):208–22. doi: 10.1101/gr.212720.116 (PMC5287227; doi:10.1101/gr.212720.116)
Supplement: Supplemental Material [file supp_gr.212720.116_Supplemental_Methods_Source_Code.zip]

Archive with 131 entries (115 files):
- __MACOSX/
- __MACOSX/Supplemental_Methods_Source_Code/
- __MACOSX/Supplemental_Methods_Source_Code/._.DS_Store
- __MACOSX/Supplemental_Methods_Source_Code/Figure1_Source_Code/
- __MACOSX/Supplemental_Methods_Source_Code/Figure1_Source_Code/._.DS_Store
- __MACOSX/Supplemental_Methods_Source_Code/Figure2_Source_Code/
- __MACOSX/Supplemental_Methods_Source_Code/Figure2_Source_Code/._Figure_2A_Source_Code.pdf
- __MACOSX/Supplemental_Methods_Source_Code/Figure3_Source_Code/
- __MACOSX/Supplemental_Methods_Source_Code/Figure3_Source_Code/._.DS_Store
- __MACOSX/Supplemental_Methods_Source_Code/Figure3_Source_Code/._Figure_3B_Source_Code.pdf
- __MACOSX/Supplemental_Methods_Source_Code/Figure4_Source_Code/
- __MACOSX/Supplemental_Methods_Source_Code/Figure4_Source_Code/._.DS_Store
- __MACOSX/Supplemental_Methods_Source_Code/Figure5_Source_Code/
- __MACOSX/Supplemental_Methods_Source_Code/Figure5_Source_Code/._.DS_Store
- __MACOSX/Supplemental_Methods_Source_Code/Figure5_Source_Code/._Figure_5A_Source_Code.pdf
- __MACOSX/Supplemental_Methods_Source_Code/Figure5_Source_Code/._Figure_5C_5D_5E_Source_Code.pdf
- __MACOSX/Supplemental_Methods_Source_Code/Supplemental_Figure_Source_Code/
- Supplemental_Methods_Source_Code/
- Supplemental_Methods_Source_Code/.DS_Store
- Supplemental_Methods_Source_Code/Figure1_Source_Code/
- Supplemental_Methods_Source_Code/Figure1_Source_Code/.DS_Store
- Supplemental_Methods_Source_Code/Figure1_Source_Code/Figure_1B_Source_Code.pdf
- Supplemental_Methods_Source_Code/Figure1_Source_Code/Figure_1B_Source_Code.Rmd
- Supplemental_Methods_Source_Code/Figure1_Source_Code/Figure_1C_Source_Code.pdf
- Supplemental_Methods_Source_Code/Figure1_Source_Code/Figure_1C_Source_Code.Rmd
- Supplemental_Methods_Source_Code/Figure1_Source_Code/Figure_1D_Source_Code.pdf
- Supplemental_Methods_Source_Code/Figure1_Source_Code/Figure_1D_Source_Code.Rmd
- Supplemental_Methods_Source_Code/Figure2_Source_Code/
- Supplemental_Methods_Source_Code/Figure2_Source_Code/Figure_2A_Source_Code.ipynb
- Supplemental_Methods_Source_Code/Figure2_Source_Code/Figure_2A_Source_Code.pdf
- Supplemental_Methods_Source_Code/Figure3_Source_Code/
- Supplemental_Methods_Source_Code/Figure3_Source_Code/.DS_Store
- Supplemental_Methods_Source_Code/Figure3_Source_Code/Figure_3A_Source_Code.pdf
- Supplemental_Methods_Source_Code/Figure3_Source_Code/Figure_3A_Source_Code.Rmd
- Supplemental_Methods_Source_Code/Figure3_Source_Code/Figure_3B_Source_Code.pdf
- Supplemental_Methods_Source_Code/Figure3_Source_Code/Figure_3B_Source_Code.Rmd
- Supplemental_Methods_Source_Code/Figure3_Source_Code/Figure_3C_Source_Code.pdf
- Supplemental_Methods_Source_Code/Figure3_Source_Code/Figure_3C_Source_Code.Rmd
- Supplemental_Methods_Source_Code/Figure3_Source_Code/Figure_3C_Violin_Plots_Source_Code.pdf
- Supplemental_Methods_Source_Code/Figure3_Source_Code/Figure_3C_Violin_Plots_Source_Code.Rmd
- Supplemental_Methods_Source_Code/Figure3_Source_Code/Figure_3D_3E_Source_Code.pdf
- Supplemental_Methods_Source_Code/Figure3_Source_Code/Figure_3D_3E_Source_Code.Rmd
- Supplemental_Methods_Source_Code/Figure3_Source_Code/Figure_3F_Source_Code.pdf
- Supplemental_Methods_Source_Code/Figure3_Source_Code/Figure_3F_Source_Code.Rmd
- Supplemental_Methods_Source_Code/Figure4_Source_Code/
- Supplemental_Methods_Source_Code/Figure4_Source_Code/.DS_Store
- Supplemental_Methods_Source_Code/Figure4_Source_Code/.Rhistory
- Supplemental_Methods_Source_Code/Figure4_Source_Code/Figure_4A_Source_Code.pdf
- Supplemental_Methods_Source_Code/Figure4_Source_Code/Figure_4A_Source_Code.Rmd
- Supplemental_Methods_Source_Code/Figure4_Source_Code/Figure_4B_Source_Code.pdf
- Supplemental_Methods_Source_Code/Figure4_Source_Code/Figure_4B_Source_Code.Rmd
- Supplemental_Methods_Source_Code/Figure4_Source_Code/Figure_4C_Source_Code.pdf
- Supplemental_Methods_Source_Code/Figure4_Source_Code/Figure_4C_Source_Code.Rmd
- Supplemental_Methods_Source_Code/Figure5_Source_Code/
- Supplemental_Methods_Source_Code/Figure5_Source_Code/.DS_Store
- Supplemental_Methods_Source_Code/Figure5_Source_Code/Figure_5A_Source_Code.pdf
- Supplemental_Methods_Source_Code/Figure5_Source_Code/Figure_5A_Source_Code.Rmd
- Supplemental_Methods_Source_Code/Figure5_Source_Code/Figure_5C_5D_5E_Source_Code.ipynb
- Supplemental_Methods_Source_Code/Figure5_Source_Code/Figure_5C_5D_5E_Source_Code.pdf
- Supplemental_Methods_Source_Code/Figure5_Source_Code/Figure_5C_5D_5E_Violin_Plot_Source_Code.pdf
- Supplemental_Methods_Source_Code/Figure5_Source_Code/Figure_5C_5D_5E_Violin_Plot_Source_Code.Rmd
- Supplemental_Methods_Source_Code/Figure5_Source_Code/Figure_5F_Source_Code.pdf
- Supplemental_Methods_Source_Code/Figure5_Source_Code/Figure_5F_Source_Code.Rmd
- Supplemental_Methods_Source_Code/Supplemental_Figure_Source_Code/
- Supplemental_Methods_Source_Code/Supplemental_Figure_Source_Code/Supplemental_Fig_S10_Source_Code.pdf
- Supplemental_Methods_Source_Code/Supplemental_Figure_Source_Code/Supplemental_Fig_S10_Source_Code.Rmd
- Supplemental_Methods_Source_Code/Supplemental_Figure_Source_Code/Supplemental_Fig_S11_Source_Code.pdf
- Supplemental_Methods_Source_Code/Supplemental_Figure_Source_Code/Supplemental_Fig_S11_Source_Code.Rmd
- Supplemental_Methods_Source_Code/Supplemental_Figure_Source_Code/Supplemental_Fig_S12_Source_Code.pdf
- Supplemental_Methods_Source_Code/Supplemental_Figure_Source_Code/Supplemental_Fig_S12_Source_Code.Rmd
- Supplemental_Methods_Source_Code/Supplemental_Figure_Source_Code/Supplemental_Fig_S13_Source_Code.pdf
- Supplemental_Methods_Source_Code/Supplemental_Figure_Source_Code/Supplemental_Fig_S13_Source_Code.Rmd
- Supplemental_Methods_Source_Code/Supplemental_Figure_Source_Code/Supplemental_Fig_S14_Source_Code.pdf
- Supplemental_Methods_Source_Code/Supplemental_Figure_Source_Code/Supplemental_Fig_S14_Source_Code.Rmd
- Supplemental_Methods_Source_Code/Supplemental_Figure_Source_Code/Supplemental_Fig_S15_Source_Code.pdf
- Supplemental_Methods_Source_Code/Supplemental_Figure_Source_Code/Supplemental_Fig_S15_Source_Code.Rmd
- Supplemental_Methods_Source_Code/Supplemental_Figure_Source_Code/Supplemental_Fig_S16_Source_Code.pdf
- Supplemental_Methods_Source_Code/Supplemental_Figure_Source_Code/Supplemental_Fig_S16_Source_Code.Rmd
- Supplemental_Methods_Source_Code/Supplemental_Figure_Source_Code/Supplemental_Fig_S17_Source_Code.pdf
- Supplemental_Methods_Source_Code/Supplemental_Figure_Source_Code/Supplemental_Fig_S17_Source_Code.Rmd
- Supplemental_Methods_Source_Code/Supplemental_Figure_Source_Code/Supplemental_Fig_S18_Source_Code.pdf
- Supplemental_Methods_Source_Code/Supplemental_Figure_Source_Code/Supplemental_Fig_S18_Source_Code.Rmd
- Supplemental_Methods_Source_Code/Supplemental_Figure_Source_Code/Supplemental_Fig_S19_Source_Code.pdf
- Supplemental_Methods_Source_Code/Supplemental_Figure_Source_Code/Supplemental_Fig_S19_Source_Code.Rmd
- Supplemental_Methods_Source_Code/Supplemental_Figure_Source_Code/Supplemental_Fig_S1_Source_Code.pdf
- Supplemental_Methods_Source_Code/Supplemental_Figure_Source_Code/Supplemental_Fig_S1_Source_Code.Rmd
- Supplemental_Methods_Source_Code/Supplemental_Figure_Source_Code/Supplemental_Fig_S20_Source_Code.pdf
- Supplemental_Methods_Source_Code/Supplemental_Figure_Source_Code/Supplemental_Fig_S20_Source_Code.Rmd
- Supplemental_Methods_Source_Code/Supplemental_Figure_Source_Code/Supplemental_Fig_S21_Source_Code.pdf
- Supplemental_Methods_Source_Code/Supplemental_Figure_Source_Code/Supplemental_Fig_S21_Source_Code.Rmd
- Supplemental_Methods_Source_Code/Supplemental_Figure_Source_Code/Supplemental_Fig_S22_Source_Code.pdf
- Supplemental_Methods_Source_Code/Supplemental_Figure_Source_Code/Supplemental_Fig_S22_Source_Code.Rmd
- Supplemental_Methods_Source_Code/Supplemental_Figure_Source_Code/Supplemental_Fig_S23_Source_Code.ipynb
- Supplemental_Methods_Source_Code/Supplemental_Figure_Source_Code/Supplemental_Fig_S23_Source_Code.pdf
- Supplemental_Methods_Source_Code/Supplemental_Figure_Source_Code/Supplemental_Fig_S24_Source_Code.pdf
- Supplemental_Methods_Source_Code/Supplemental_Figure_Source_Code/Supplemental_Fig_S24_Source_Code.Rmd
- Supplemental_Methods_Source_Code/Supplemental_Figure_Source_Code/Supplemental_Fig_S2_Source_Code.pdf
- Supplemental_Methods_Source_Code/Supplemental_Figure_Source_Code/Supplemental_Fig_S2_Source_Code.Rmd
- Supplemental_Methods_Source_Code/Supplemental_Figure_Source_Code/Supplemental_Fig_S3_Source_Code.pdf
- Supplemental_Methods_Source_Code/Supplemental_Figure_Source_Code/Supplemental_Fig_S3_Source_Code.Rmd
- Supplemental_Methods_Source_Code/Supplemental_Figure_Source_Code/Supplemental_Fig_S4_S5_Source_Code.pdf
- Supplemental_Methods_Source_Code/Supplemental_Figure_Source_Code/Supplemental_Fig_S4_S5_Source_Code.Rmd
- Supplemental_Methods_Source_Code/Supplemental_Figure_Source_Code/Supplemental_Fig_S6_Source_Code.pdf
- Supplemental_Methods_Source_Code/Supplemental_Figure_Source_Code/Supplemental_Fig_S6_Source_Code.Rmd
- Supplemental_Methods_Source_Code/Supplemental_Figure_Source_Code/Supplemental_Fig_S7_Source_Code.pdf
- Supplemental_Methods_Source_Code/Supplemental_Figure_Source_Code/Supplemental_Fig_S7_Source_Code.Rmd
- Supplemental_Methods_Source_Code/Supplemental_Figure_Source_Code/Supplemental_Fig_S8_Source_Code.pdf
- Supplemental_Methods_Source_Code/Supplemental_Figure_Source_Code/Supplemental_Fig_S8_Source_Code.Rmd
- Supplemental_Methods_Source_Code/Supplemental_Figure_Source_Code/Supplemental_Fig_S9_Source_Code.pdf
- Supplemental_Methods_Source_Code/Supplemental_Figure_Source_Code/Supplemental_Fig_S9_Source_Code.Rmd
- Supplemental_Methods_Source_Code/Supplemental_Table_Source_Code/
- Supplemental_Methods_Source_Code/Supplemental_Table_Source_Code/Supplemental_Table_S10_Source_Code.pdf
- Supplemental_Methods_Source_Code/Supplemental_Table_Source_Code/Supplemental_Table_S10_Source_Code.Rmd
- Supplemental_Methods_Source_Code/Supplemental_Table_Source_Code/Supplemental_Table_S11_Source_Code.pdf
- Supplemental_Methods_Source_Code/Supplemental_Table_Source_Code/Supplemental_Table_S11_Source_Code.Rmd
- Supplemental_Methods_Source_Code/Supplemental_Table_Source_Code/Supplemental_Table_S12_Source_Code.pdf
- Supplemental_Methods_Source_Code/Supplemental_Table_Source_Code/Supplemental_Table_S12_Source_Code.Rmd
- Supplemental_Methods_Source_Code/Supplemental_Table_Source_Code/Supplemental_Table_S13_Source_Code.pdf
- Supplemental_Methods_Source_Code/Supplemental_Table_Source_Code/Supplemental_Table_S13_Source_Code.Rmd
- Supplemental_Methods_Source_Code/Supplemental_Table_Source_Code/Supplemental_Table_S4_Source_Code.pdf
- Supplemental_Methods_Source_Code/Supplemental_Table_Source_Code/Supplemental_Table_S4_Source_Code.Rmd
- Supplemental_Methods_Source_Code/Supplemental_Table_Source_Code/Supplemental_Table_S5_Source_Code.pdf
- Supplemental_Methods_Source_Code/Supplemental_Table_Source_Code/Supplemental_Table_S5_Source_Code.Rmd
- Supplemental_Methods_Source_Code/Supplemental_Table_Source_Code/Supplemental_Table_S6_Source_Code.pdf
- Supplemental_Methods_Source_Code/Supplemental_Table_Source_Code/Supplemental_Table_S6_Source_Code.Rmd
- Supplemental_Methods_Source_Code/Supplemental_Table_Source_Code/Supplemental_Table_S7_Source_Code.pdf
- Supplemental_Methods_Source_Code/Supplemental_Table_Source_Code/Supplemental_Table_S7_Source_Code.Rmd
- Supplemental_Methods_Source_Code/Supplemental_Table_Source_Code/Supplemental_Table_S8_Source_Code.pdf
- Supplemental_Methods_Source_Code/Supplemental_Table_Source_Code/Supplemental_Table_S8_Source_Code.Rmd
- Supplemental_Methods_Source_Code/Supplemental_Table_Source_Code/Supplemental_Table_S9_Source_Code.pdf
- Supplemental_Methods_Source_Code/Supplemental_Table_Source_Code/Supplemental_Table_S9_Source_Code.Rmd
