# Supplementary material for: Single-cell transcriptomes identify human islet cell signatures and reveal cell-type–specific expression changes in type 2 diabetes
Source: Genome Res. 2017 Feb;27(2):208–22. doi: 10.1101/gr.212720.116 (PMC5287227; doi:10.1101/gr.212720.116)
Supplement: Supplemental Material [file supp_gr.212720.116_Supplemental_Methods_Source_Code.zip › Supplemental_Methods_Source_Code/Supplemental_Figure_Source_Code/Supplemental_Fig_S12_Source_Code.Rmd]

---
title: "Unsupervised Hierarchical Clustering of Type 2 diabetic Single Cell Ensemble Transcriptomes"
output: 
  pdf_document:
  fig_caption: yes
---
  
## Introduction

This file will detail the steps used to perform unsupervised hierarchical clustering analysis of the Type 2 diabetic single cell transcriptomes. 

## Hierarchical Clustering

```{r, eval=FALSE, echo=TRUE}
suppressPackageStartupMessages(library(Biobase))
suppressPackageStartupMessages(library(edgeR))
suppressPackageStartupMessages(library(ape))
suppressPackageStartupMessages(library(gplots))
suppressPackageStartupMessages(library(dendextend))
suppressPackageStartupMessages(library(RColorBrewer))
library(edgeR)
library(Biobase)
library(gplots)
library(dendextend)
library(ape)
library(RColorBrewer)
rm(list=ls())
set.seed(53079239)
# File name
fname = "T2D.log2cpm"
setwd("/Users/lawlon/Documents/Final_RNA_Seq_3/Data/")
load("T2D.rdata")
p.anns <- featureData(cnts.eset)
probe.anns <- as(p.anns,"data.frame")
T2D.anns <- pData(cnts.eset)
# Remove multiples and keep all other groups
T2D.sel <- T2D.anns[T2D.anns$cell.type %in% c("INS", "PPY", "GCG", "SST",
                              "COL1A1", "KRT19", "PRSS1", "none"),]
# Expression data
T2D.counts <- exprs(cnts.eset)
cpms <- cpm(x = T2D.counts)
data <- log2(cpms+1)
data <- data[,rownames(T2D.sel)]
# Combine sample anns and expression data
s.anns.sel <- T2D.sel
r.max <- apply(data,1,max)
# Use highly expressed genes
data.sel <- data[r.max > 10.5,]
T2D.data.sel<- data.sel[, rownames(T2D.sel)]

# Save a copy of the data
exp.sel <- T2D.data.sel
# Change column name labels to cell type
colnames(T2D.data.sel)[1:dim(T2D.sel)[1]] <- T2D.sel$cell.type
p.res <- probe.anns[rownames(T2D.data.sel),]
# Combine probe anns with selected cpm values
T2D.data.sel.exp <- cbind(p.res,T2D.data.sel)
# Write genes used for clustering to file
write.csv(T2D.data.sel.exp, paste(fname, "genes_selected_for_cing.csv", sep = "."))

# Dendrogram of samples
d <- dist(t(T2D.data.sel))
hc.final <- hclust(d,method="ward.D2")

# Change hclust to dendrogram
dend1 <- as.dendrogram(hc.final)
groupCodes <- s.anns.sel$cell.type

# Color Schema
grey <- brewer.pal(n=9, name="Greys")
colorCodes <- c(INS="#e41a1c", GCG = "#377eb8", SST = "#4daf4a", PPY = "#984ea3",
                COL1A1 = grey[9], PRSS1 = grey[7], KRT19 = grey[5],
                none = grey[3])

namelist <- c("Beta", "Alpha", "Delta", "Gamma", 
              "Stellate", "Acinar", "Ductal", "none")

labels_colors(dend1) <- colorCodes[groupCodes][order.dendrogram(dend1)]

# Change dend to phylo object
dend2 <- as.phylo(dend1)

# Match up colors and labels
cols = NULL
for (i in 1:length(labels(dend2))) {
  if ((dend2$tip.label[i] %in% names(colorCodes)) == TRUE) {
    cols <- c(cols, colorCodes[dend2$tip.label[i]])
  }
}

#Use the long hyphen or the minus sign instead of regular hyphen symbol
labels(dend2) <- rep(x = "–", length(labels(dend2)))

# Create high resolution tiff of dendrogram
tiff(file=paste(fname, "dendrogram.no.legend.tiff", sep = "."), 
    width = 9000, height = 9000, units = "px", res = 800)

plot(dend2, type = "fan", tip.color = cols, cex = 10.5, label.offset = 0)
legend("bottomleft", title = "Cell Types", title.col = "black",
       legend = c(expression(bold("Beta (INS)")), expression(bold("Alpha (GCG)")),
                  expression(bold("Delta (SST)")), expression(bold("Gamma (PPY)")),
                  expression(bold("Stellate (COL1A1)")), expression(bold("Acinar (PRSS1)")),
                  expression(bold("Ductal (KRT19)")), expression(bold("None"))), text.col = colorCodes,
       cex = 0.75, xjust=0, yjust=0)
dev.off()

```

## Session Information
```{r, eval=TRUE, echo=TRUE}
suppressPackageStartupMessages(library(Biobase))
suppressPackageStartupMessages(library(edgeR))
suppressPackageStartupMessages(library(ape))
suppressPackageStartupMessages(library(gplots))
suppressPackageStartupMessages(library(dendextend))
suppressPackageStartupMessages(library(RColorBrewer))
library(edgeR)
library(Biobase)
library(gplots)
library(dendextend)
library(ape)
library(RColorBrewer)
sessionInfo()
```
