# Supplementary material for: Single-cell transcriptomes identify human islet cell signatures and reveal cell-type–specific expression changes in type 2 diabetes
Source: Genome Res. 2017 Feb;27(2):208–22. doi: 10.1101/gr.212720.116 (PMC5287227; doi:10.1101/gr.212720.116)
Supplement: Supplemental Material [file supp_gr.212720.116_Supplemental_Methods_Source_Code.zip › Supplemental_Methods_Source_Code/Supplemental_Figure_Source_Code/Supplemental_Fig_S20_Source_Code.Rmd]

---
title: "Unsupervised Hierarchical Clustering of Non-diabetic Single Cell Ensemble Transcriptomes Without Hormone Marker Genes"
output: 
  pdf_document:
  fig_caption: yes
---
  
## Introduction

This file will detail the steps used to perform unsupervised hierarchical clustering analysis on the non-diabetic and type 2 diabetic single cell transcriptomes without using pancreatic cell hormone marker genes (INS, GCG, SST, PPY, GHRL, COL1A1, PRSS1, and KRT19).

## Hierarchical Clustering

```{r, eval=FALSE, echo=TRUE}
suppressPackageStartupMessages(library(Biobase))
suppressPackageStartupMessages(library(edgeR))
suppressPackageStartupMessages(library(ape))
suppressPackageStartupMessages(library(gplots))
suppressPackageStartupMessages(library(dendextend))
suppressPackageStartupMessages(library(RColorBrewer))
library(edgeR)
library(Biobase)
library(gplots)
library(dendextend)
library(ape)
library(RColorBrewer)
rm(list=ls())
set.seed(2135435)
# file name
fname = "NonT2D.and.T2D.log2.cpm.by.disease.no.hormones"
setwd("/Users/lawlon/Documents/Final_RNA_Seq_3/Data/")
# Load in nonT2D single cell data
load("nonT2D.rdata")
p.anns <- featureData(cnts.eset)
probe.anns <- as(p.anns,"data.frame")
ND.anns <- pData(cnts.eset)
# Remove multiples and keep all other groups
ND.sel <- ND.anns[ND.anns$cell.type %in% c("INS", "PPY", "GCG", "SST",
              "COL1A1", "KRT19", "PRSS1", "none"),]
# Calculate cpm
ND.counts <- exprs(cnts.eset)
ND.cpms <- cpm(x = ND.counts)
ND.cpm <- log2(ND.cpms+1)
ND.cpm.sel <- ND.cpm[, rownames(ND.sel)]
# Load in T2D single cell data
load("T2D.rdata")
T2D.anns <- pData(cnts.eset)
# Remove multiples and keep all other groups
T2D.sel <- T2D.anns[T2D.anns$cell.type %in% c("INS", "PPY", "GCG", "SST",
              "COL1A1", "KRT19", "PRSS1", "none"),]

# Calculate cpm
T2D.counts <- exprs(cnts.eset)
T2D.cpms <- cpm(x = T2D.counts)
T2D.cpm <- log2(T2D.cpms+1)
T2D.cpm.sel <- T2D.cpm[, rownames(T2D.sel)]
# Combine sample anns and expression data
cpm.vals <- cbind(ND.cpm.sel, T2D.cpm.sel)
s.anns.sel <- rbind(ND.sel, T2D.sel)
r.max <- apply(cpm.vals,1,max)
# Use highly expressed genes
cpm.sel <- cpm.vals[r.max > 10.5,]
# Remove hormonal genes from list
horm <- which(p.anns$Associated.Gene.Name %in% c("INS","GCG","PPY","SST", "GHRL",
                                                 "COL1A1", "PRSS1", "KRT19"))
ids <- rownames(p.anns)[horm]
indices <- which(rownames(cpm.sel) %in% ids)
cpm.sel <- cpm.sel[-indices,]
# Save a copy of data
cpm.res <- cpm.sel
# Change column name labels to cell type and disease state
colnames(cpm.res)[1:dim(ND.sel)[1]] <- paste(ND.sel$cell.type, "NonT2D", sep="-")
colnames(cpm.res)[(dim(ND.sel)[1]+1):dim(cpm.res)[2]] <- paste(T2D.sel$cell.type, "T2D", sep="-")
# Change name of one KRT19 cell to ghrelin cell
g <- which(probe.anns$Associated.Gene.Name == "GHRL")
ghrl <- cpm.vals[g,]
samp <- which(ghrl > 15)
g.idx <- which(rownames(s.anns.sel) == names(samp))
colnames(cpm.res)[g.idx] <- "GHRL-NonT2D"
p.res <- probe.anns[rownames(cpm.res),]
# Combine probe anns with selected fpkm values
cpm.res.exp <- cbind(p.res,cpm.res)
# Write genes used for clustering to file
write.csv(cpm.res.exp, paste(fname, "genes_selected_for_cing.csv", sep = "."))
# Hclust object of samples
exp.sel <- cpm.res
d <- dist(t(exp.sel))
hc.final <- hclust(d,method="ward.D2")
# Change hclust to dendrogram
dend1 <- as.dendrogram(hc.final)
dendcol <- as.dendrogram(hc.final)
groupCodes1 <- s.anns.sel$cell.type
groupCodes <- c(rep("NonT2D", dim(ND.sel)[1]), rep("T2D", dim(T2D.sel)[1]))

# Color Schema
grey <- brewer.pal(n=9, name="Greys")
colorCodes1 <- c(INS="#e41a1c", GCG = "#377eb8", SST = "#4daf4a", 
                 PPY = "#984ea3", GHRL = "#ff7f00",
                 COL1A1 = grey[9], PRSS1 = grey[7], KRT19 = grey[5],
                 none = grey[3])
colorCodes <- c(NonT2D="#bda2e5", T2D = "#10d2f0")

namelist <- c("Beta", "Alpha", "Delta", "Gamma", "Epsilon", 
              "Stellate", "Acinar", "Ductal", "none")

labels_colors(dend1) <- colorCodes[groupCodes][order.dendrogram(dend1)]
labels_colors(dendcol) <- colorCodes1[groupCodes1][order.dendrogram(dendcol)]
# Change dend to phylo object
dend2 <- as.phylo(dend1)
dend3 <- as.phylo(dendcol)
# Match up colors and labels
cols = NULL
for (i in 1:length(labels(dend2))) {
  if (grepl(x = dend2$tip.label[i], pattern = "NonT2D") == TRUE) {
    cols <- c(cols, colorCodes["NonT2D"])
  } else if (grepl(x = dend2$tip.label[i], pattern = "T2D") == TRUE) {
    cols <- c(cols, colorCodes["T2D"])
  }
}
# Match up cell type and color for dend3
col3 = NULL
for (i in 1:length(labels(dend3))) {
  if (grepl(x = dend3$tip.label[i], pattern = "INS") == TRUE) {
    col3 <- c(col3, colorCodes1["INS"])
  } else if (grepl(x = dend3$tip.label[i], pattern = "GCG") == TRUE) {
    col3 <- c(col3, colorCodes1["GCG"])
  } else if (grepl(x = dend3$tip.label[i], pattern = "SST") == TRUE) {
    col3 <- c(col3, colorCodes1["SST"])
  } else if (grepl(x = dend3$tip.label[i], pattern = "PPY") == TRUE) {
    col3 <- c(col3, colorCodes1["PPY"])
  } else if (grepl(x = dend3$tip.label[i], pattern = "COL1A1") == TRUE) {
    col3 <- c(col3, colorCodes1["COL1A1"])
  } else if (grepl(x = dend3$tip.label[i], pattern = "PRSS1") == TRUE) {
    col3 <- c(col3, colorCodes1["PRSS1"])
  } else if (grepl(x = dend3$tip.label[i], pattern = "KRT19") == TRUE) {
    col3 <- c(col3, colorCodes1["KRT19"])
  } else if (grepl(x = dend3$tip.label[i], pattern = "GHRL") == TRUE) {
    col3 <- c(col3, colorCodes1["GHRL"])
  } else if (grepl(x = dend3$tip.label[i], pattern = "none") == TRUE) {
    col3 <- c(col3, colorCodes1["none"])
  }
}
#Use the long hyphen or the minus sign instead of regular hyphen symbol
labels(dend2) <- rep(x = "–", length(labels(dend2)))
labels(dend3) <- rep(x = "–", length(labels(dend3)))
# Make high resolution tiff image of plot, very big file!
tiff(file=paste(fname, "dendrogram.tiff", sep = "."), 
      width = 11000, height = 11000, units = "px", res = 800)

plot(dend2, type = "fan", tip.color = col3, cex = 5.0, label.offset = 0)
legend("bottomleft", title = "Cell Types", title.col = "black",
       legend = c(expression(bold("Beta (INS)")), expression(bold("Alpha (GCG)")),
       expression(bold("Delta (SST)")), expression(bold("Gamma (PPY)")),  
       expression(bold("Epsilon (GHRL)")),
       expression(bold("Stellate (COL1A1)")), expression(bold("Acinar (PRSS1)")),
       expression(bold("Ductal (KRT19)")), expression(bold("None"))), text.col = colorCodes1,
       cex = 0.9, xjust=0, yjust=0)
legend("bottomright", title = "Disease State", title.col = "black",
       legend = c(expression(bold("NonT2D")), expression(bold("T2D"))),
       text.col = colorCodes,
       cex = 1.0, xjust=0, yjust=0)
par(new = TRUE)
plot(dend3, type = "fan", tip.color = cols, cex = 5.0, label.offset = 40)
dev.off()
```

## Session Information
```{r, eval=TRUE, echo=TRUE}
suppressPackageStartupMessages(library(Biobase))
suppressPackageStartupMessages(library(edgeR))
suppressPackageStartupMessages(library(ape))
suppressPackageStartupMessages(library(gplots))
suppressPackageStartupMessages(library(dendextend))
suppressPackageStartupMessages(library(RColorBrewer))
library(edgeR)
library(Biobase)
library(gplots)
library(dendextend)
library(ape)
library(RColorBrewer)
sessionInfo()
```
