# Supplementary material for: Single-cell transcriptomes identify human islet cell signatures and reveal cell-type–specific expression changes in type 2 diabetes
Source: Genome Res. 2017 Feb;27(2):208–22. doi: 10.1101/gr.212720.116 (PMC5287227; doi:10.1101/gr.212720.116)
Supplement: Supplemental Material [file supp_gr.212720.116_Supplemental_Methods_Source_Code.zip › Supplemental_Methods_Source_Code/Supplemental_Table_Source_Code/Supplemental_Table_S5_Source_Code.Rmd]

---
title: "Computational assignment of cell cycle phases shows islet single cell samples are not actively undergoing mitosis"
output: 
  pdf_document:
  fig_caption: yes
---
  
## Introduction

We implemented the R-package scran_1.04 to investigate whether our dataset contained proliferative islet cells.  Specifically, we implemented the function “cyclone” to computationally assign single cell samples into cell cycle phases (G1, G2/M, or S phase) based on their expression of human cell cycle markers.

## Islet Single Cells are not actively dividing

```{r, eval=FALSE, echo=TRUE}
rm(list = ls())
suppressPackageStartupMessages(library(Biobase))
suppressPackageStartupMessages(library(scran))
library(Biobase)
library(scran)
# Load in single cell data
setwd("/Users/lawlon/Documents/Final_RNA_Seq_3/Data/")
load("nonT2D.rdata")
p.anns <- featureData(cnts.eset)
probe.anns <- as(p.anns,"data.frame")
ND.anns <- pData(cnts.eset)
# Remove multiples and keep all other groups
ND.sel <- ND.anns[ND.anns$cell.type %in% c("INS", "PPY", "GCG", "SST", "COL1A1", "KRT19", "PRSS1", "none"),]
# selected exp data
ND.counts <- exprs(cnts.eset)
ND.cnts.sel <- ND.counts[, rownames(ND.sel)]
load("T2D.rdata")
T2D.anns <- pData(cnts.eset)
# Remove multiples and keep all other groups
T2D.sel <- T2D.anns[T2D.anns$cell.type %in% c("INS", "PPY", "GCG", "SST", "COL1A1", "KRT19", "PRSS1", "none"),]
# selected exp data
T2D.counts <- exprs(cnts.eset)
T2D.cnts.sel <- T2D.counts[, rownames(T2D.sel)]
# Combine sample anns and expression data
all.counts <- cbind(ND.cnts.sel, T2D.cnts.sel)
s.anns.sel <- rbind(ND.sel, T2D.sel)
# create sce object
sce <- newSCESet(countData=data.frame(all.counts))
# normalize cell specific biases
sce <- computeSumFactors(sce, sizes=c(20, 40, 60, 80))
summary(sizeFactors(sce))
sce <- normalize(sce)
colnames(sce) <- colnames(all.counts)
# Get normalized exp data
scran.data <- exprs(sce)
colnames(scran.data) <- colnames(all.counts)
# load human cell cycle markers
hs.pairs <- readRDS(system.file("exdata", "human_cycle_markers.rds", package="scran"))
assigned <- cyclone(sce, pairs=hs.pairs)
head(assigned$scores)

phase <- rep("S", ncol(sce))
phase[assigned$scores$G1 > 0.5] <- "G1"
phase[assigned$scores$G2M > 0.5] <- "G2M"
phase[assigned$scores$G1 > 0.5 & assigned$scores$G2M > 0.5] <- "unknown"
table(phase)

# append cell cycle info to sample anns
s.cc <- cbind(s.anns.sel, phase)
# table of cell type vs cell cycle phase
tab <- table(s.cc$cell.type, s.cc$phase)

```


## Session Information
```{r, eval=TRUE, echo=TRUE}
suppressPackageStartupMessages(library(Biobase))
suppressPackageStartupMessages(library(scran))
library(Biobase)
library(scran)
sessionInfo()
```
